# Supplementary material for: Entanglement Swapping Enables the Practical Security of Quantum Cryptography
Source: Entropy (Basel). 2026 May 4;28(5):518. doi: 10.3390/e28050518 (PMC13205301; doi:10.3390/e28050518)
Supplement: Supplementary file 1 [file entropy-28-00518-s001.zip]

Archive with 1 entries (1 files):
- entropy-4258670-supplementary.pdf
